# Supplementary material for: Prevalence of Micronutrient Deficiencies and Relationship with Clinical and Patient-Related Outcomes in Pulmonary Hypertension Types I and IV
Source: Nutrients. 2021 Nov 1;13(11):3923. doi: 10.3390/nu13113923 (PMC8617670; doi:10.3390/nu13113923)
Supplement: Supplementary file 1 [file nutrients-13-03923-s001.zip]

Archive with 1 entries (1 files):
- nutrients-1404230-supplementary.pdf
